# Supplementary material for: An evaluation model for aboveground biomass based on hyperspectral data from field and TM8 in Khorchin grassland, China
Source: PLoS One. 2020 Feb 28;15(2):e0223934. doi: 10.1371/journal.pone.0223934 (PMC7048406; doi:10.1371/journal.pone.0223934)
Supplement: S1 Table — (XLSX) [file pone.0223934.s001.xlsx]

## Sheet: 115Ground model  data
序号	SOC_NDVI	biomass
1	0.470558	25.6
2	0.480832	54.4
3	0.504951	100.4
4	0.533622	99.6
5	0.536932	30.8
6	0.556785	68.8
7	0.56756	103.2
8	0.575334	84.8
9	0.579363	106.4
10	0.58194	89.6
11	0.582524	72.8
12	0.588266	117.2
13	0.591866	116.4
14	0.593511	111.2
15	0.594206	121.6
16	0.602514	99.6
17	0.602669	126
18	0.609791	130
19	0.61927	102.8
20	0.624096	83.6
21	0.624164	127.6
22	0.628294	139.2
23	0.62976	114.4
24	0.63749	122.4
25	0.646446	94.4
26	0.656341	120
27	0.656681	143.6
28	0.658383	64.4
29	0.659584	127.2
30	0.660278	79.2
31	0.660694	164
32	0.663354	110.4
33	0.66813	98.8
34	0.669661	88.8
35	0.674817	151.2
36	0.677224	166
37	0.682097	73.6
38	0.683569	152.4
39	0.683724	79.2
40	0.695243	94.4
41	0.699239	119.2
42	0.702131	191.6
43	0.704122	102
44	0.710448	164.8
45	0.715696	127.2
46	0.71688	183.6
47	0.728291	113.2
48	0.728802	118.4
49	0.730875	155.6
50	0.73123	192.4
51	0.73124	168.4
52	0.731385	120
53	0.732981	130.4
54	0.739425	106.4
55	0.740676	138.4
56	0.741431	156.8
57	0.742285	126.8
58	0.743506	113.2
59	0.743634	134
60	0.743978	108
61	0.744038	190.4
62	0.744429	184.8
63	0.745271	158.8
64	0.750053	176.8
65	0.750152	148
66	0.751273	204
67	0.752181	141.6
68	0.753594	183.2
69	0.753922	147.2
70	0.754255	129.2
71	0.758737	119.2
72	0.761049	134.4
73	0.763548	171.6
74	0.76776	171.2
75	0.768983	178
76	0.773835	145.2
77	0.776449	117.2
78	0.786021	146.8
79	0.786079	173.6
80	0.788716	203.6
81	0.790091	151.2
82	0.791453	242.8
83	0.794657	172.8
84	0.794947	138.4
85	0.796384	206.8
86	0.803628	182.4
87	0.803638	184.4
88	0.805082	260
89	0.805979	205.6
90	0.806484	191.6
91	0.806594	227.2
92	0.835565	326.8
93	0.817119	179.2
94	0.819393	184
95	0.820676	248
96	0.833075	194.4
97	0.856649	237.2
98	0.86948	216.8
99	0.885942	214
100	0.892415	308.8
101	0.407787	83.2
102	0.458161	49.6
103	0.574137	102.8
104	0.615559	160
105	0.631603	98.8
106	0.667564	120.8
107	0.709516	130.8
108	0.735053	197.2
109	0.750677	169.2
110	0.782258	183.6
111	0.808996	189.6
112	0.837235	300.8
113	0.841693	275.2
114	0.849334	211.2
115	0.922163	237.6

## Sheet: 38 model test data 
序号	ANPP	SOC_NDVI	y = 443.297x− 166.610	SE	MEC	y = 284.562ln(x) + 248.525	SE	MEC	y = 299.611x2.216	SE	MEC	y = 12.523e3.370x	SE	MEC
1	88	0.425671	22.0887	4344.3	0.748992	5.48386	6808.91	0.937683	45.1425	1836.76	0.487017	52.5665	1255.54	0.402654
2	68	0.452417	33.9451	1159.74	0.500807	22.8244	2040.84	0.664347	51.6692	266.694	0.240158	57.5246	109.735	0.15405
3	131.2	0.523609	65.5043	4315.93	0.500729	64.4105	4460.83	0.509066	71.4295	3572.51	0.455568	73.122	3373.05	0.442668
4	77.2	0.559502	81.4156	17.7709	0.0546057	83.2775	36.9362	0.0787244	82.7344	30.6297	0.0716893	82.524	28.3446	0.0689632
5	87.6	0.592841	96.1946	73.8678	0.0981123	99.7477	147.567	0.138673	94.0565	41.6866	0.0737045	92.3366	22.4358	0.0540713
6	61.2	0.598712	98.7972	1413.55	0.614334	102.552	1709.98	0.675685	96.1331	1220.32	0.570802	94.1817	1087.8	0.538917
7	46.8	0.621373	108.843	3849.31	1.3257	113.124	4398.83	1.41717	104.382	3315.71	1.23039	101.656	3009.17	1.17214
8	130.8	0.635936	115.299	240.296	0.118513	119.716	122.857	0.0847407	109.881	437.612	0.159933	106.769	577.47	0.18372
9	129.2	0.65736	124.796	19.3977	0.0340889	129.145	0.00307319	0.000429074	118.252	119.851	0.0847341	114.763	208.424	0.111741
10	104	0.663346	127.449	549.869	0.225474	131.724	768.625	0.266578	120.652	277.283	0.160114	117.102	171.655	0.125978
11	126.8	0.684961	137.031	104.677	0.0806874	140.849	197.364	0.110794	129.537	7.49024	0.0215838	125.95	0.722388	0.00670295
12	98	0.688208	138.471	1637.86	0.412965	142.194	1953.14	0.450963	130.902	1082.51	0.33573	127.336	860.591	0.299345
13	71.6	0.692133	140.21	4707.4	0.958247	143.813	5214.67	1.00856	132.562	3716.32	0.851419	129.031	3298.36	0.802113
14	72.8	0.694716	141.356	4699.86	0.941697	144.873	5194.47	0.990009	133.66	3703.99	0.835994	130.159	3290.1	0.787904
15	88.4	0.704003	145.472	3257.26	0.645616	148.652	3630.25	0.681578	137.652	2425.77	0.557151	134.297	2106.58	0.519202
16	88	0.707555	147.047	3486.55	0.670989	150.084	3854.38	0.705496	139.196	2621.02	0.581771	135.915	2295.82	0.544485
17	244.8	0.710956	148.555	9263.17	0.393159	151.448	8714.56	0.381339	140.683	10840.4	0.425315	137.481	11517.3	0.438393
18	187.2	0.716316	150.931	1315.46	0.193746	153.585	1129.94	0.179565	143.044	1949.75	0.235876	139.987	2229.04	0.252204
19	187.6	0.722526	153.684	1150.32	0.180791	156.042	995.919	0.168221	145.807	1746.69	0.22278	142.948	1993.82	0.238018
20	97.6	0.726542	155.464	3348.23	0.592868	157.619	3602.29	0.61495	147.609	2500.86	0.512383	144.896	2236.87	0.484586
21	170.4	0.728987	156.548	191.885	0.0812925	158.575	139.828	0.0693948	148.712	470.387	0.127279	146.094	590.761	0.142638
22	195.6	0.733534	158.563	1371.71	0.189349	160.345	1242.95	0.180243	150.775	2009.29	0.229167	148.35	2232.53	0.241563
23	149.2	0.737725	160.421	125.917	0.0752096	161.966	162.964	0.0855613	152.69	12.1835	0.0233947	150.46	1.58871	0.008448
24	101.6	0.748275	165.098	4032	0.624981	166.006	4148.18	0.633921	157.571	3132.8	0.5509	155.906	2949.15	0.534509
25	117.2	0.754209	167.729	2553.14	0.431131	168.254	2606.52	0.435615	160.354	1862.25	0.368207	159.055	1751.86	0.357126
26	188.4	0.7545	167.858	421.991	0.109036	168.364	401.446	0.106349	160.491	778.913	0.148137	159.211	851.983	0.15493
27	127.2	0.764038	172.086	2014.73	0.352875	171.939	2001.54	0.351719	165.021	1430.47	0.297339	164.412	1384.73	0.292547
28	237.6	0.788473	182.918	2990.17	0.230145	180.897	3215.26	0.23865	176.944	3679.1	0.255284	178.523	3490.04	0.248639
29	194.8	0.790436	183.788	121.266	0.0565302	181.604	174.124	0.0677393	177.922	284.857	0.0866412	179.709	227.752	0.0774716
30	228.4	0.803729	189.681	1499.18	0.169524	186.35	1768.18	0.184106	184.621	1916.6	0.191677	187.942	1636.83	0.177135
31	276.8	0.80802	191.583	7261.94	0.307865	187.865	7909.35	0.321295	186.812	8097.78	0.3251	190.68	7416.69	0.311128
32	254	0.820131	196.952	3254.5	0.224599	192.099	3831.74	0.243705	193.074	3712	0.239867	198.623	3066.59	0.218019
33	207.6	0.828131	200.498	50.4386	0.0342101	194.861	162.278	0.0613623	197.272	106.67	0.04975	204.051	12.5976	0.0170969
34	333.6	0.831083	201.807	17369.5	0.395064	195.874	18968.5	0.412848	198.834	18161.9	0.403976	206.091	16258.5	0.382221
35	180	0.838519	205.103	630.158	0.139461	198.408	338.873	0.102269	202.797	519.721	0.126652	211.321	980.974	0.174003
36	185.6	0.84102	206.212	424.84	0.111054	199.256	186.486	0.0735775	204.14	343.74	0.0998934	213.109	756.752	0.148217
37	228.4	0.862593	215.775	159.393	0.0552763	206.463	481.222	0.0960454	215.925	155.616	0.0546174	229.179	0.607557	0.0034127
38	327.2	0.868164	218.244	11871.3	0.332994	208.295	14138.4	0.363401	219.028	11701.2	0.3306	233.523	8775.42	0.2863
				105299	13.2127		116860	14.0924		100089	12.0226		92058.2	11.4033
				2771.02	0.347703		3075.27	0.370852		2633.93	0.316384		2422.58	0.300086
			SE	52.6405			55.4551			51.3218			49.2198
					MEC
