# Supplementary material for: An evaluation model for aboveground biomass based on hyperspectral data from field and TM8 in Khorchin grassland, China
Source: PLoS One. 2020 Feb 28;15(2):e0223934. doi: 10.1371/journal.pone.0223934 (PMC7048406; doi:10.1371/journal.pone.0223934)
Supplement: S2 Table — (XLS) [file pone.0223934.s002.xls]

## Sheet: 空对地拟合39个样地数据
序号	TM_NDVI	SOC_NDVI
1	0.381269	0.55
1	0.446193	0.576388
1	0.372604	0.577225
1	0.420709	0.588846
1	0.622296	0.616705
1	0.506195	0.6231
1	0.467738	0.644317
1	0.522039	0.649542
1	0.629379	0.677798
1	0.584839	0.681351
1	0.59612	0.683891
1	0.60225	0.686061
1	0.532716	0.7
1	0.65073	0.703848
1	0.723438	0.705696
1	0.748355	0.71313
1	0.825545	0.716834
1	0.757575	0.717967
1	0.791372	0.721614
1	0.652773	0.721878
1	0.700272	0.728802
1	0.822972	0.748985
1	0.684737	0.749912
1	0.557458	0.75103
1	0.785791	0.760104
1	0.823308	0.761588
1	0.760754	0.762322
1	0.737952	0.765498
1	0.765762	0.783333
1	0.703773	0.78424
1	0.877325	0.785
1	0.734666	0.790748
1	0.775178	0.790782
1	0.709657	0.795006
1	0.721662	0.801
1	0.701369	0.807252
1	0.883219	0.808
1	0.777692	0.851481
1	0.728332	0.872078
