# Supplementary material for: An evaluation model for aboveground biomass based on hyperspectral data from field and TM8 in Khorchin grassland, China
Source: PLoS One. 2020 Feb 28;15(2):e0223934. doi: 10.1371/journal.pone.0223934 (PMC7048406; doi:10.1371/journal.pone.0223934)
Supplement: S3 Table — (XLSX) [file pone.0223934.s003.xlsx]

## Sheet: 20 test data
	actual biomass	predicted biomass
1	67.6	115.591
2	79.6	117.096
3	85.6	103.831
4	94.8	133.734
5	95.2	108.149
6	97.2	108.214
7	105.6	127.559
8	115.2	116.712
9	115.2	113.669
10	122.8	133.959
11	124.4	116.36
12	140	165.534
13	150	163.99
14	151.2	121.135
15	153.2	131.598
16	156.8	168.176
17	168.4	143.914
18	174	198.78
19	184.8	159.073
20	236	197.317
